# Supplementary material for: Phosphatidylserine externalization, “necroptotic bodies” release, and phagocytosis during necroptosis
Source: PLoS Biol. 2017 Jun 26;15(6):e2002711. doi: 10.1371/journal.pbio.2002711 (PMC5501695; doi:10.1371/journal.pbio.2002711)
Supplement: S1 Data — (XLSX) [file pbio.2002711.s008.xlsx]

## Sheet: Fig1B
L929							average		STDEV
	Time (h)	A5+PI-		A5+PI+			A5+PI-	A5+PI+	A5+PI-	A5+PI+
Control	0.5	2.58	4.19	4.15	3.81		3.385	3.98	1.13844	0.240416
	1	3.34	3.33	2.53	1.83		3.335	2.18	0.00707107	0.494975
	1.25	3.05	3.34	4.22	2.99		3.195	3.605	0.205061	0.869741
	1.5	2.45	4.02	1.37	2.7		3.235	2.035	1.11016	0.940452
	1.75	2.11	2.28	2.04	1.45		2.195	1.745	0.120208	0.417193
	2	0.33	2.15	1.65	3.37		1.24	2.51	1.28693	1.21622
	2.25	2.49	1.51	2.24	0.93		2	1.585	0.692965	0.92631
	2.75	0	2.68	2.22	1.09		1.34	1.655	1.89505	0.799031
TSZ	0.5	5.14	5.6	2.75	1.6		5.37	2.175	0.325269	0.813173
	1	12.9	11.6	2.02	3.12		12.25	2.57	0.919239	0.777817
	1.25	13.8	20.9	3.62	3.79		17.35	3.705	5.02046	0.120208
	1.5	16.9	23.7	5.13	5.45		20.3	5.29	4.80833	0.226274
	1.75	23.5	23.5	5.96	5.99		23.5	5.975	0	0.0212132
	2	19.4	28.6	9.2	9.73		24	9.465	6.50538	0.374767
	2.25	16	23.4	9.61	12.6		19.7	11.105	5.23259	2.11425
	2.75	17.8	18.2	16.5	32.2		18	24.35	0.282843	11.1016
TSZ+nec1s	0.5	3.3	3.29	3.22	4		3.295	3.61	0.00707107	0.551543
	1	4.91	3.6	2.69	3.1		4.255	2.895	0.92631	0.289914
	1.25	2.77	7.04	2.03	4.07		4.905	3.05	3.01935	1.4425
	1.5	4.88	4.34	2.7	2.77		4.61	2.735	0.381838	0.0494975
	1.75	3.27	4.59	1.69	1.82		3.93	1.755	0.933381	0.0919239
	2	4.29	3.35	2.12	1.83		3.82	1.975	0.66468	0.205061
	2.25	3.07	2.49	1.73	1.16		2.78	1.445	0.410122	0.403051
	2.75	3.76	2.6	1.05	0.61		3.18	0.83	0.820244	0.311127
TSZ+gsk872	0.5	4.7	3.06	3.44	4.2		3.39	3.98	1.14	0.24
	1	3.38	2.41	4.18	3.15		3.34	2.18	0.01	0.49
	1.25	6.47	4.48	4.36	4.03		3.2	3.61	0.21	0.87
	1.5	3.81	3.2	2.72	2.23		3.24	2.04	1.11	0.94
	1.75	7.96	2.15	6.53	1.44		2.2	1.75	0.12	0.42
	2	3.41	2.59	2.22	2.72		1.24	2.51	1.29	1.22
	2.25	2.39	2.63	2.49	2.6		2	1.59	0.69	0.93
	2.75	1.67	2.55	1.21	1.07		1.34	1.66	1.9	0.8

## Sheet: Fig1D,E
U937							average		STDEV
	Time (h)	A5+PI-		A5+PI+			A5+PI-	A5+PI+	A5+PI-	A5+PI+
Control	1	2.97		2.91			2.97	2.91
	2	2.69		2.53			2.69	2.53
	3	2.78	1.3	1.72	4.03		2.04	2.875	1.04652	1.63342
	4	4.85	2.74	2.27			3.795	2.27	1.492
TS	1	3.33		2.94			3.33	2.94
	2	0.74		5.8			0.74	5.8
	3	2.58	7	5.59	5.33		4.79	5.46	3.12541	0.183848
	4	13.2	14	3.69	3.18		13.6	3.435	0.565685	0.360624
TSZ	1	1.89		5.74			1.89	5.74
	2	3.45		8.29			3.45	8.29
	3	7.75	8.41	14.2	22.4		8.08	18.3	0.46669	5.79828
	4	17.7	16.4	28.9	28.1		17.05	28.5	0.919239	0.565685
TSZ+nec1s	1	1.81		6.08			1.81	6.08
	2	0.82		5.72			0.82	5.72
	3	1.03	0.52	4.72	4.67		0.775	4.695	0.360624	0.0353553
	4	4.08	1.98	2.42	2.6		3.03	2.51	1.48492	0.127279
TSZ+gsk872	1	1.61		6.31			1.61	6.31
	2	0.85		5.96			0.85	5.96
	3	0.86	0.84	5	3.78		0.85	4.39	0.0141421	0.86267
	4	6.52	3.2	2.87	2.41		4.86	2.64	2.34759	0.325269
TSZ+NSA	1	1.74		5.69			1.74	5.69
	2	0.78		6			0.78	6
	3	1.16	1.07	5.45	4.32		1.115	4.885	0.0636396	0.799031
	4	8.4	3.94	2.56	2.72		6.17	2.64	3.1537	0.113137

## Sheet: Fig1G
HaCaT							average		STDEV
	Time (h)	A5+		PI+			A5+	PI+	A5+	PI+
Control	0	-0.475221	0.712831	-0.217865	0.385453		0.118805	0.0837942	0.840079	0.42661
	0.05	-0.305499	0.882553	-0.217865	0.385453		0.288527	0.0837942	0.840079	0.42661
	0.8	-0.305499	0.610998	0.72063	0.988772		0.15275	0.854701	0.648061	0.189605
	1.55	0.101833	1.12016	0.72063	1.08933		0.610998	0.904978	0.720068	0.260707
	2.3	0.441276	1.25594	0.687113	1.15636		0.848608	0.921736	0.576054	0.331808
	3.05	0.882553	1.5275	0.687113	1.08933		1.20502	0.888219	0.456043	0.284407
	3.8	1.35777	1.5275	0.854701	1.15636		1.44263	1.00553	0.120012	0.213305
	4.55	1.56144	1.93483	0.955254	1.49154		1.74813	1.2234	0.264025	0.379209
	5.3	1.90088	2.3761	1.15636	1.72616		2.13849	1.44126	0.336031	0.40291
	6.05	2.3761	2.91921	1.29043	1.75968		2.64766	1.52505	0.384037	0.331808
	6.8	2.41005	3.36049	1.4245	1.96078		2.88527	1.69264	0.672063	0.379209
	7.55	3.08893	3.39443	1.7932	2.29596		3.24168	2.04458	0.21602	0.355509
	8.3	3.2926	3.83571	2.43003	2.39651		3.56415	2.41327	0.384036	0.0237008
	9.05	3.63204	4.27699	2.63114	2.9328		3.95451	2.78197	0.456044	0.213305
	9.8	3.9036	4.75221	3.26797	3.26797		4.3279	3.26797	0.600056	0
	10.55	3.86965	5.43109	3.46908	3.63667		4.65037	3.55287	1.1041	0.118503
	11.3	4.41276	6.04209	3.73722	3.73722		5.22743	3.73722	1.15211	0
	12.05	4.75221	6.82281	4.00536	4.20647		5.78751	4.10592	1.46414	0.142203
TS	0	0.0678887	0.848608	-0.0502765	0.217865		0.458248	0.0837942	0.552052	0.189605
	0.05	0.135777	0.916497	0.0502765	0.251383		0.526137	0.15083	0.552052	0.142203
	0.8	0.0678887	0.950441	0.586559	0.854701		0.509165	0.72063	0.624059	0.189605
	1.55	0.23761	1.49355	0.519524	1.05581		0.865581	0.787665	0.888084	0.379209
	2.3	1.05227	2.24033	0.653595	0.921736		1.6463	0.787666	0.84008	0.189605
	3.05	6.24576	9.36863	0.921736	1.2234		7.8072	1.07257	2.20821	0.213305
	3.8	17.4134	24.2362	1.62561	1.7932		20.8248	1.7094	4.82446	0.118503
	4.55	27.7325	38.0855	3.63667	4.77627		32.909	4.20647	7.32069	0.80582
	5.3	38.1534	51.4935	8.19507	11.2117		44.8235	9.70337	9.43289	2.13305
	6.05	46.2661	61.2356	15.1668	20.9653		53.7508	18.066	10.585	4.1002
	6.8	52.6137	68.7373	23.8143	31.1212		60.6755	27.4677	11.4011	5.16673
	7.55	55.5329	73.2858	32.0261	42.5172		64.4094	37.2717	12.5532	7.41829
	8.3	59.0631	78.4114	40.4726	53.3099		68.7373	46.8912	13.6813	9.07732
	9.05	61.7447	80.3802	48.8185	61.9574		71.0625	55.388	13.1772	9.29063
	9.8	64.1887	83.7407	57.4996	70.672		73.9647	64.0858	13.8253	9.31433
	10.55	65.4786	88.0855	64.5383	80.5262		76.7821	72.5323	15.9855	11.3052
	11.3	68.2281	89.1718	71.7446	89.9112		78.6999	80.8279	14.8094	12.8457
	12.05	69.7556	90.6653	79.1185	98.6593		80.2105	88.8889	14.7854	13.8174
TSZ	0	0.339443	1.45961	0.318418	1.72616		0.899525	1.02229	0.792075	0.995425
	0.05	0.203666	1.222	0.251383	1.69264		0.712831	0.972013	0.720068	1.01913
	0.8	0.135777	3.15682	0.351936	1.96078		1.6463	1.15636	2.1362	1.13763
	1.55	0.373388	3.05499	0.452489	1.86023		1.71419	1.15636	1.89618	0.995424
	2.3	1.49355	4.27699	0.687113	1.89375		2.88527	1.29043	1.96819	0.853221
	3.05	5.56687	8.38425	0.586559	1.7932		6.97556	1.18988	1.99219	0.853221
	3.8	12.7291	16.1236	1.18988	2.19541		14.4263	1.69264	2.40023	0.711017
	4.55	23.2858	26.4766	2.53058	3.73722		24.8812	3.1339	2.25622	0.85322
	5.3	34.114	35.37	6.38512	6.9214		34.742	6.65326	0.888091	0.379209
	6.05	42.4983	45.2139	12.3848	12.1502		43.8561	12.2675	1.92018	0.165901
	6.8	48.4725	51.9009	17.8147	17.7141		50.1867	17.7644	2.42423	0.0711067
	7.55	53.5302	59.742	23.7138	22.373		56.6361	23.0434	4.39241	0.948025
	8.3	59.9117	65.5804	29.7469	29.5458		62.7461	29.6464	4.00838	0.142199
	9.05	64.3245	68.2621	36.484	35.6125		66.2933	36.0483	2.78426	0.616208
	9.8	69.1786	72.0978	41.2435	41.7463		70.6382	41.4949	2.06419	0.355505
	10.55	68.296	74.983	44.9305	45.1986		71.6395	45.0645	4.72844	0.189604
	11.3	72.4033	77.6986	48.9191	48.9526		75.0509	48.9358	3.74436	0.0236951
	12.05	71.6565	77.8344	52.1703	53.578		74.7454	52.8741	4.36841	0.995423
TSZ+nec1s	0	-0.305499	0.305499	0.452489	0.184347		0	0.318418	0.432041	0.189605
	0.05	-0.203666	0.407332	0.117312	0.15083		0.101833	0.134071	0.432041	0.0237006
	0.8	0.0339443	0.407332	0.821183	0.486006		0.220638	0.653595	0.264025	0.237006
	1.55	-0.0339443	0.441276	0.921736	0.519524		0.203666	0.72063	0.336032	0.284407
	2.3	-0.169722	0.271555	1.29043	0.452489		0.0509164	0.87146	0.312029	0.592515
	3.05	0.0339443	0.305499	0.854701	0.519524		0.169722	0.687112	0.192018	0.237006
	3.8	0	0.271555	0.921736	0.553042		0.135777	0.737389	0.192018	0.260706
	4.55	0	0.644942	1.02229	0.586559		0.322471	0.804424	0.456043	0.308107
	5.3	0.0339443	0.712831	1.18988	0.586559		0.373388	0.888219	0.480045	0.426611
	6.05	0.23761	0.644942	0.955254	0.586559		0.441276	0.770907	0.288027	0.260706
	6.8	0.373388	0.610998	0.586559	0.620077		0.492193	0.603318	0.168016	0.0237006
	7.55	0.203666	0.882553	1.15636	0.754148		0.543109	0.955254	0.480045	0.284407
	8.3	0.610998	1.08622	1.12284	1.02229		0.848609	1.07257	0.336032	0.0711017
	9.05	1.01833	1.56144	1.05581	1.05581		1.28988	1.05581	0.384036	0
	9.8	1.222	1.96877	1.35747	1.15636		1.59538	1.25691	0.52805	0.142203
	10.55	0.916497	2.20638	1.18988	1.25691		1.56144	1.2234	0.912087	0.0474009
	11.3	1.69722	2.71555	1.75968	1.7932		2.20638	1.77644	0.720068	0.0237008
	12.05	1.86694	2.9871	2.16189	1.92727		2.42702	2.04458	0.792075	0.165904
TSZ+gsk872	0	0.23761	0.373388	-0.0167588	0.0502765		0.305499	0.0167588	0.096009	0.0474012
	0.05	0.305499	0.305499	0.0502765	0.117312		0.305499	0.0837942	0	0.0474012
	0.8	0.305499	0.610998	0.452489	0.251383		0.458249	0.351936	0.21602	0.142203
	1.55	0.407332	0.814664	0.486006	0.2849		0.610998	0.385453	0.288027	0.142203
	2.3	0.407332	0.169722	0.653595	0.318418		0.288527	0.486006	0.168016	0.237006
	3.05	0.305499	0.78072	0.586559	0.385453		0.543109	0.486006	0.336032	0.142203
	3.8	0.271555	0.984386	0.519524	0.217865		0.62797	0.368694	0.504048	0.213305
	4.55	0.78072	1.25594	0.787666	0.184347		1.01833	0.486006	0.336032	0.42661
	5.3	1.42566	2.54582	0.787666	0.217865		1.98574	0.502765	0.792075	0.40291
	6.05	2.20638	3.83571	0.854701	0.251383		3.02105	0.553042	1.15211	0.42661
	6.8	2.81738	6.07604	0.921736	0.452489		4.44671	0.687112	2.30422	0.331808
	7.55	3.97149	6.2797	1.18988	0.787666		5.12559	0.988772	1.63215	0.284407
	8.3	4.75221	7.39986	1.86023	0.988772		6.07604	1.4245	1.87218	0.616215
	9.05	5.73659	8.21453	2.22893	1.59209		6.97556	1.91051	1.75217	0.450311
	9.8	5.90631	9.40258	2.59762	2.29596		7.65445	2.44679	2.47223	0.213305
	10.55	7.39986	10.998	2.86576	3.46908		9.19891	3.16742	2.54424	0.42661
	11.3	8.1127	12.0502	3.53612	4.13943		10.0815	3.83777	2.78426	0.42661
	12.05	9.33469	13.5098	4.44109	5.98291		11.4223	5.212	2.95228	1.09023
TSZ+NSA	0	0.441276	0.203666	-0.0167588	0.0167588		0.322471	0	0.168016	0.0237006
	0.05	0.373388	0.0678887	0.0167588	0.0502765		0.220638	0.0335177	0.21602	0.0237006
	0.8	0.305499	0.101833	0.184347	0.418971		0.203666	0.301659	0.144014	0.165904
	1.55	0.543109	0.509165	0.318418	0.452489		0.526137	0.385453	0.0240022	0.0948023
	2.3	0.916497	0.644942	0.486006	0.452489		0.78072	0.469248	0.192018	0.0237006
	3.05	0.746775	1.01833	0.486006	0.888219		0.882553	0.687112	0.192018	0.284407
	3.8	0.984386	1.7651	0.519524	0.72063		1.37475	0.620077	0.552052	0.142203
	4.55	1.49355	2.0706	0.418971	0.620077		1.78208	0.519524	0.408038	0.142203
	5.3	2.17244	2.54582	0.452489	0.687113		2.35913	0.569801	0.264025	0.165904
	6.05	2.3761	3.02104	0.519524	0.754148		2.69857	0.636836	0.456043	0.165904
	6.8	2.3761	3.69993	0.553042	0.72063		3.03802	0.636836	0.936088	0.118503
	7.55	2.88527	3.66599	0.653595	0.888219		3.27563	0.770907	0.552052	0.165904
	8.3	3.08893	3.80177	0.586559	0.988772		3.44535	0.787665	0.504048	0.284407
	9.05	3.93754	4.54854	0.620077	1.45802		4.24304	1.03905	0.432042	0.592514
	9.8	3.80177	4.17515	0.754148	1.49154		3.98846	1.12284	0.264025	0.521413
	10.55	4.85404	5.46504	0.921736	1.69264		5.15954	1.30719	0.432041	0.545113
	11.3	5.46504	5.80448	1.32395	1.89375		5.63476	1.60885	0.240023	0.40291
	12.05	6.82281	6.75492	1.92727	2.16189		6.78887	2.04458	0.0480048	0.165904

## Sheet: S1A-B_Fig
L929							average		STDEV
	Time (h)	A5+PI-		A5+PI+			A5+PI-	A5+PI+	A5+PI-	A5+PI+
Control	0	0.57	0.57	9.75	9.75		0.57	9.75	0	0
	1.5	0.96	0.76	3.99	1.99		0.86	2.99	0.141421	1.41421
	3	0.55	0.69	6.67	2.33		0.62	4.5	0.0989949	3.06884
	4.5	1.32	1.3	1.97	1.17		1.31	1.57	0.0141421	0.565685
TNFa	0	1.01	1.06	2.97	3.01		1.035	2.99	0.0353553	0.0282843
	1.5	0.29	0.62	1.26	2.63		0.455	1.945	0.233345	0.968736
	3	0.29	0.87	2.99	3.43		0.58	3.21	0.410122	0.311127
	4.5	0.93	1.14	1.75	2.04		1.035	1.895	0.148492	0.205061
TS	0	1.9	1.83	5.52	2.98		1.865	4.25	0.0494975	1.79605
	1.5	4.98	4.41	2.8	3.42		4.695	3.11	0.403051	0.438406
	3	14.8	15.1	12.3	10.4		14.95	11.35	0.212132	1.3435
	4.5	36.6	31.2	33.8	43.8		33.9	38.8	3.81838	7.07107
TSZ	0	2.67	2.59	3.99	7.81		2.63	5.9	0.0565685	2.70115
	1.5	34.8	32	28.1	39.4		33.4	33.75	1.9799	7.99031
	3	4.73	5.2	87.1	84.7		4.965	85.9	0.33234	1.69706
	4.5	1.62	3.92	90.4	73.8		2.77	82.1	1.62635	11.738
TSZ+nec1s	0	2.62	2.03	7.2	2.54		2.325	4.87	0.417193	3.29512
	1.5	4.01	3.72	2.93	3.92		3.865	3.425	0.205061	0.700036
	3	5.55	4.8	4.92	4.55		5.175	4.735	0.53033	0.26163
	4.5	18.7	18	13.8	16.4		18.35	15.1	0.494975	1.83848
TSZ+gsk872	0	3.8	2.46	2.35	3.74		3.13	3.045	0.947523	0.982878
	1.5	2.18	3.16	5.28	2.7		2.67	3.99	0.692965	1.82434
	3	6.47	1.99	3.62	3.99		4.23	3.805	3.16784	0.26163
	4.5	3.37	2.81	9.86	5.57		3.09	7.715	0.39598	3.03349

## Sheet: S1E_Fig
BMDM									average		STDEV
	Time (h)	A5+PI-			A5+PI+				A5+PI-	A5+PI+	A5+PI-	A5+PI+
Control	2	9.5	6.8	11.7	4.4	3.6	4.4		9.33333	4.13333	2.45425	0.46188
	4	13.9	11.8	12.5	6.2	7.5	5.4		12.7333	6.36667	1.06927	1.05987
	8	9.8	9.6	12.1	3.9	4.7	3.8		10.5	4.13333	1.38924	0.493288
	10	11.5	10.8	15.6	3.6	3.6	5.1		12.6333	4.1	2.59294	0.866025
TB	2	10.3	7.4	10.4	5.8	5	4.1		9.36667	4.96667	1.70392	0.85049
	4	14.3	10	12.3	4.1	3.3	4.3		12.2	3.9	2.15174	0.52915
	8	31.6	18.8	34.1	6.2	5.8	8.6		28.1667	6.86667	8.20752	1.51438
	10	44.5	31.4	44.2	12.5	10.6	10.3		40.0333	11.1333	7.47819	1.19304
TBZ	2	34.1	51	49.3	15.1	9.3	10.6		44.8	11.6667	9.30537	3.04357
	4	55	50.8	60.9	27	13.8	16		55.5667	18.9333	5.07379	7.07201
	8	81.8	81.9	85.6	12.7	6.3	10.8		83.1	9.93333	2.16564	3.28684
	10	94.1	84.6	89.3	4.1	11.7	8.3		89.3333	8.03333	4.75009	3.80701
TBZ+nec1s	2	14.4	9	16.4	4.7	5.4	7.1		13.2667	5.73333	3.82797	1.23423
	4	16.6	12	14.3	6	3.5	5.6		14.3	5.03333	2.3	1.34288
	8	28	19.9	23	8.3	7	6.4		23.6333	7.23333	4.08697	0.971253
	10	36.5	23.4	32.2	9.2	9.5	9.4		30.7	9.36667	6.67757	0.152753
