# Supplementary material for: Phosphatidylserine externalization, “necroptotic bodies” release, and phagocytosis during necroptosis
Source: PLoS Biol. 2017 Jun 26;15(6):e2002711. doi: 10.1371/journal.pbio.2002711 (PMC5501695; doi:10.1371/journal.pbio.2002711)
Supplement: S2 Data — (XLSX) [file pbio.2002711.s009.xlsx]

## Sheet: Fig2A
U937							average		STDEV
	Time (h)	A5+LD-		A5+LD+			A5+LD-	A5+LD+	A5+LD-	A5+LD+
Control	0.5	7.24	16	8.64	8.46		11.62	8.55	6.19426	0.127279
	1	6.84	15.2	7.02	8.51		11.02	7.765	5.91141	1.05359
	1.5	6.73	16.2	8.31	7.28		11.465	7.795	6.6963	0.72832
	2	6.58	17.2	7.09	7.37		11.89	7.23	7.50947	0.19799
	2.5	6.84	16.1	6.91	7.06		11.47	6.985	6.54781	0.106066
	3	6.54	16.7	7.27	8.06		11.62	7.665	7.1842	0.558614
	3.5	7.09	16.4	7.63	8.4		11.745	8.015	6.58316	0.544472
	4	7.9	16.3	8.04	8.47		12.1	8.255	5.9397	0.304056
	4.5	8.44	16.6	7.78	7.99		12.52	7.885	5.76999	0.148492
	5	7	15.7	8.29	8.45		11.35	8.37	6.15183	0.113137
	5.5	7.05	16.8	7.7	8.4		11.925	8.05	6.89429	0.494975
	6	8.44	17.7	8.8	8.34		13.07	8.57	6.54781	0.325269
TS	0.5	8.72	9.25	7.54	6.37		8.985	6.955	0.374767	0.827315
	1	7.22	9.41	6.62	6.92		8.315	6.77	1.54856	0.212132
	1.5	8.11	10.8	6.61	6.85		9.455	6.73	1.90212	0.169706
	2	8.17	11.2	7.89	6.91		9.685	7.4	2.14253	0.692965
	2.5	9.79	12.5	7.65	8.56		11.145	8.105	1.91626	0.643467
	3	10.6	14.2	8.42	10.3		12.4	9.36	2.54558	1.32936
	3.5	12.8	17.2	10.3	13		15	11.65	3.11127	1.90919
	4	12.5	17.3	13.7	16.2		14.9	14.95	3.39411	1.76777
	4.5	13.1	17.8	17.9	22.4		15.45	20.15	3.3234	3.18198
	5	12.1	14.4	23.2	28.2		13.25	25.7	1.62635	3.53553
	5.5	10.8	14	30.2	37.8		12.4	34	2.26274	5.37401
	6	12.2	19.8	37.6	40		16	38.8	5.37401	1.69706
TSZ	0.5	7.53	6.68	7.65	5.54		7.105	6.595	0.601041	1.492
	1	7.19	7.13	5.63	5.34		7.16	5.485	0.0424264	0.205061
	1.5	8.85	7.68	6.21	4.41		8.265	5.31	0.827315	1.27279
	2	8.59	9.39	6.11	5.11		8.99	5.61	0.565685	0.707107
	2.5	12.4	13	6.5	6.23		12.7	6.365	0.424264	0.190919
	3	20.9	19	8.62	7.48		19.95	8.05	1.3435	0.806102
	3.5	31.9	32.2	13.4	13.2		32.05	13.3	0.212132	0.141421
	4	36.6	29.2	20.6	24.3		32.9	22.45	5.23259	2.6163
	4.5	35.2	25.2	32	38.7		30.2	35.35	7.07107	4.73762
	5	34.2	18.3	38	48.7		26.25	43.35	11.243	7.56604
	5.5	30	18.8	43.1	50.6		24.4	46.85	7.9196	5.3033
	6	18.4	12.1	60.4	56.8		15.25	58.6	4.45477	2.54558

## Sheet: Fig2B
U937							average		STDEV
	Time (h)	A5+PI-		A5+PI+			A5+PI-	A5+PI+	A5+PI-	A5+PI+
Control	0.5	12.4	18.9	3.96	5.54		15.65	4.75	4.59619	1.11723
	1	11.4	19.1	2.83	4.61		15.25	3.72	5.44472	1.25865
	1.5	12.1	19	3.38	4.51		15.55	3.945	4.87904	0.799031
	2	10.7	19.4	3.31	5.14		15.05	4.225	6.15183	1.29401
	2.5	11.6	18.7	2.58	4.49		15.15	3.535	5.02046	1.35057
	3	11.7	19.4	2.61	5.29		15.55	3.95	5.44472	1.89505
	3.5	12.3	19.4	2.92	5.31		15.85	4.115	5.02046	1.68999
	4	12.6	18.3	3.75	6.41		15.45	5.08	4.03051	1.8809
	4.5	12.4	19.5	4.19	5.08		15.95	4.635	5.02046	0.629325
	5	12	18.5	3.7	5.69		15.25	4.695	4.59619	1.40714
	5.5	11.6	18.8	3.59	6.39		15.2	4.99	5.09117	1.9799
	6	12.4	18.7	5.21	7.26		15.55	6.235	4.45477	1.44957
TS	0.5	12.5	17.6	4.14	4.47		15.05	4.305	3.60624	0.233345
	1	11.2	18.9	3.07	3.65		15.05	3.36	5.44472	0.410122
	1.5	11.4	19	3.75	3.63		15.2	3.69	5.37401	0.0848528
	2	12.8	20.1	3.84	4.18		16.45	4.01	5.16188	0.240416
	2.5	14.6	24	3.52	3.91		19.3	3.715	6.6468	0.275772
	3	15.9	26.5	3.88	4.07		21.2	3.975	7.49533	0.13435
	3.5	19	30.7	4.98	4.55		24.85	4.765	8.27315	0.304056
	4	21.5	34.9	5.63	5.41		28.2	5.52	9.47523	0.155563
	4.5	24.9	37.8	7.24	8.18		31.35	7.71	9.12168	0.66468
	5	25.9	38.4	10.4	10.4		32.15	10.4	8.83883	0
	5.5	25.6	39.2	16.5	16.4		32.4	16.45	9.61665	0.0707107
	6	27.9	37.4	23	22.5		32.65	22.75	6.71751	0.353553
TSZ	0.5	11.4	7.93	4.2	3.69		9.665	3.945	2.45366	0.360624
	1	10.6	6.79	2.7	3.43		8.695	3.065	2.69408	0.516188
	1.5	10.9	7.08	4.5	2.99		8.99	3.745	2.70115	1.06773
	2	11.3	9.96	3.85	3.9		10.63	3.875	0.947523	0.0353553
	2.5	14.4	17.5	5.04	4.57		15.95	4.805	2.19203	0.33234
	3	22.5	23.1	7.7	6.35		22.8	7.025	0.424264	0.954594
	3.5	31.1	32.7	15.2	12.1		31.9	13.65	1.13137	2.19203
	4	32.6	32.7	25.8	22.3		32.65	24.05	0.0707107	2.47487
	4.5	30.1	35.6	38.3	32.4		32.85	35.35	3.88909	4.17193
	5	26.7	32.2	46.7	45.7		29.45	46.2	3.88909	0.707107
	5.5	22.3	23	52.2	50.5		22.65	51.35	0.494975	1.20208
	6	17.7	18.4	62.5	59.7		18.05	61.1	0.494975	1.9799

## Sheet: Fig2C
U937											average				STDEV
	Time (h)	A5-LD-PI-		A5+LD-PI-		A5+LD+PI-		A5+LD+PI+			A5-LD-PI-	A5+LD-PI-	A5+LD+PI-	A5+LD+PI+	A5-LD-PI-	A5+LD-PI-	A5+LD+PI-	A5+LD+PI+
Control	2	94.38		1.35		2.15		2.05			94.38	1.35	2.15	2.05
	3	94.9		2		0.68		2.36			94.9	2	0.68	2.36
	4	95.02		2.5		0.82		1.62			95.02	2.5	0.82	1.62
	5	91.64	93.76	4.05	3.23	1.57	1.17	2.67	1.77		92.7	3.64	1.37	2.22	1.49907	0.579828	0.282843	0.636396
TS	2	93.76		2.27		1.73		2.03			93.76	2.27	1.73	2.03
	3	63.2		24.1		9.07		3.12			63.2	24.1	9.07	3.12
	4	56.1		16.8		22		4.64			56.1	16.8	22	4.64
	5	48.2	48.6	10.2	10.9	27.4	30.9	13.8	8.77		48.4	10.55	29.15	11.285	0.282843	0.494975	2.47487	3.55675
TSZ	2	95.58		1.07		1.19		1.98			95.58	1.07	1.19	1.98
	3	45.4		14.2		28.4		11.6			45.4	14.2	28.4	11.6
	4	26.4		7.98		44.8		20.5			26.4	7.98	44.8	20.5
	5	20.1	16.2	4.29	4.61	38.1	40.3	36.6	38.4		18.15	4.45	39.2	37.5	2.75772	0.226274	1.55563	1.27279

## Sheet: Fig2D
U937											average				STDEV
	Time (h)	A5-Z-PI-		A5+Z-PI-		A5+Z+PI-		A5+Z+PI+			A5-Z-PI-	A5+Z-PI-	A5+Z+PI-	A5+Z+PI+	A5-Z-PI-	A5+Z-PI-	A5+Z+PI-	A5+Z+PI+
Control	2	94.24		2.25		1.68		1.74			94.24	2.25	1.68	1.74
	3	94.99		1.74		1.14		2.14			94.99	1.74	1.14	2.14
	4	94.74		2.36		1.34		1.57			94.74	2.36	1.34	1.57
	5	94.21	89.9	2.78	4.66	1.33	1.95	1.69	3.48		92.055	3.72	1.64	2.585	3.04763	1.32936	0.438406	1.26572
TS	2	93.2		3.6		1.18		1.91			93.2	3.6	1.18	1.91
	3	62.6		27.2		7.58		2.43			62.6	27.2	7.58	2.43
	4	52		20.5		24.2		3.19			52	20.5	24.2	3.19
	5	50.4	49.2	10.5	9.06	29.5	27.9	9.48	13.9		49.8	9.78	28.7	11.69	0.848528	1.01823	1.13137	3.12541
TSZ	2	94.66		1.95		1.23		2.02			94.66	1.95	1.23	2.02
	3	48.3		36.4		5.98		8.93			48.3	36.4	5.98	8.93
	4	25.4		33.2		21.4		19.2			25.4	33.2	21.4	19.2
	5	16.5	18.8	15.1	13.6	30.3	33.4	37.4	31		17.65	14.35	31.85	34.2	1.62635	1.06066	2.19203	4.52548
