# Supplementary material for: Phosphatidylserine externalization, “necroptotic bodies” release, and phagocytosis during necroptosis
Source: PLoS Biol. 2017 Jun 26;15(6):e2002711. doi: 10.1371/journal.pbio.2002711 (PMC5501695; doi:10.1371/journal.pbio.2002711)
Supplement: S3 Data — (XLSX) [file pbio.2002711.s010.xlsx]

## Sheet: Fig3A
U937	% of cells												average				STDEV
population	Control			TB			TBZ			TBZ+NSA			Control	TB	TBZ	TBZ+NSA	Control	TB	TBZ	TBZ+NSA
A5-	95.5	96.4	94.3	78.2	77.7	45.9	48.5	13	17.1	96.3	94		95.4	67.2667	26.2	95.15	1.05357	18.5058	19.4209	1.62635
A5+	0.61	0.82	0.88	13.1	13.5	34	32.5	47.5	50.9	0.68	0.056		0.77	20.2	43.6333	0.368	0.141774	11.9528	9.79047	0.441235
A5+Z+	0.38	0.59	0.81	2.23	5.79	16.4	7.62	11.6	11.4	0.84	1.02		0.593333	8.14	10.2067	0.93	0.215019	7.37151	2.24235	0.127279
A5+Z+PI+	3.49	2.2	3.94	6.18	2.93	3.07	10.3	27.8	17.9	2.15	4.87		3.21	4.06	18.6667	3.51	0.903161	1.83731	8.77515	1.92333

## Sheet: Fig3B
u937	MFI (CFSE)
population	Control			TB			TBZ				average			STDEV
Exp#	117	118	120	117	118	120	117	118	120		Control	TB	TBZ	Control	TB	TBZ
A5-	88167	629000	8799	81173	589000	7384	86134	619000	6446		241989	237193	225852	337503	333046	316652
A5+	76079	512000	6842	47700	647000	7460	68637	305987	4567		198307	126397	234053	273863	158794	358188
A5+Z+	62992	260499	3263	57357	321128	5560	56641	224017	3005		108918	94554.3	128015	134627	115281	169234
A5+Z+PI+	71101	202370	3997	54071	173651	2005	41265	162777	3046		92489.3	69029.3	76575.7	100901	83406.5	88008.1
u937	Normalized MFI (CFSE)
population	Control			TB			TBZ				average			STDEV
Exp#	117	118	120	117	118	120	117	118	120		Control	TB	TBZ	Control	TB	TBZ
A5-	1	1	1	1	1	1	1	1	1		1	1	1	0	0	0
A5+	0.862897	0.81399	0.777588	0.587634	1.09847	1.01029	0.796863	0.494325	0.708501		0.818158	0.898799	0.666563	0.0428066	0.27306	0.155568
A5+Z+	0.714462	0.414148	0.370838	0.706602	0.545209	0.752979	0.657592	0.361901	0.466181		0.499816	0.668263	0.495225	0.187146	0.109062	0.149969
A5+Z+PI+	0.806436	0.321733	0.454256	0.666121	0.294823	0.271533	0.479079	0.262968	0.472541		0.527475	0.410826	0.404863	0.250509	0.221398	0.122928

## Sheet: Fig3C
HaCaT	% of cells							average			STDEV
population	Control		TB		TBZ			Control	TB	TBZ	Control	TB	TBZ
A5-	93.99	96.54	69.62	59.71	85.35	79.29		95.265	64.665	82.32	1.80312	7.00743	4.28507
A5+	4.12	2.66	6.78	9.89	12.4	18.6		3.39	8.335	15.5	1.03238	2.1991	4.38406
A5+Z+	0.48	0.3	10.3	11.6	0.65	0.61		0.39	10.95	0.63	0.127279	0.919239	0.0282843
A5+Z+PI+	1.41	0.5	13.3	18.8	1.6	1.5		0.955	16.05	1.55	0.643467	3.88909	0.0707107

## Sheet: Fig3D
HaCaT	MFI (GFP)							average			STDEV
Population	Control		TS		TSZ			Control	TS	TSZ	Control	TS	TSZ
A5-	32310	32504	38883	38982	41001	40229		32407	38932.5	40615	137.179	70.0036	545.886
A5+	30486	30166	34402	37708	43289	44290		30326	36055	43789.5	226.274	2337.7	707.814
A5+Z+	1421	2207	27314	25696	24238	17064		1814	26505	20651	555.786	1144.1	5072.78
A5+Z+PI+	250	373	1663	1270	827	996		311.5	1466.5	911.5	86.9741	277.893	119.501
HaCaT	Normalized MFI (GFP)							average			STDEV
Population	Control		TS		TSZ			Control	TS	TSZ	Control	TS	TSZ
A5-	1	1	1	1	1	1		1	1	1	0	0	0
A5+	0.943547	0.92807	0.884757	0.967318	1.0558	1.10095		0.935809	0.926038	1.07838	0.0109435	0.0583797	0.0319213
A5+Z+	0.0439802	0.0678993	0.702466	0.659176	0.591156	0.424172		0.0559398	0.680821	0.507664	0.0169134	0.0306109	0.118076
A5+Z+PI+	0.00773754	0.0114755	0.0427693	0.0325791	0.0201702	0.0247583		0.00960653	0.0376742	0.0224642	0.00264314	0.00720556	0.00324422
