# Supplementary material for: Phosphatidylserine externalization, “necroptotic bodies” release, and phagocytosis during necroptosis
Source: PLoS Biol. 2017 Jun 26;15(6):e2002711. doi: 10.1371/journal.pbio.2002711 (PMC5501695; doi:10.1371/journal.pbio.2002711)
Supplement: S4 Data — (XLSX) [file pbio.2002711.s011.xlsx]

## Sheet: Fig4A
U937	% of cells												average				STDEV
population	Control			TB			TBZ			TBZ+NSA			Control	TB	TBZ	TBZ+NSA	Control	TB	TBZ	TBZ+NSA
A5-	93.25	94.84	93.82	41.03	73.56	77.52	23	49.32	45.89	93	96.12		93.97	64.0367	39.4033	94.56	0.805543	20.0225	14.3089	2.20617
A5+	1.21	0.73	2.4	41.1	17.3	18.2	51.5	32.9	46.7	0.16	0.23		1.44667	25.5333	43.7	0.195	0.859787	13.4886	9.65609	0.0494975
A5+Z+	0.92	0.37	0.8	14.8	2.35	1.96	10.6	7.99	3.1	1.05	1.12		0.696667	6.37	7.23	1.085	0.289194	7.3032	3.80732	0.0494975
A5+Z+PI+	4.62	4.06	2.98	3.07	6.79	2.32	14.9	9.79	4.31	5.79	2.53		3.88667	4.06	9.66667	4.16	0.833627	2.3938	5.29608	2.30517

## Sheet: Fig4B
U937	% of microparticles												average				STDEV
population	Control			TB			TBZ			TBZ+NSA			Control	TB	TBZ	TBZ+NSA	Control	TB	TBZ	TBZ+NSA
A5-	60.08	86.25	72.85	39.24	65.48	64.2	29.78	50.76	20.82	70.21	86.04		73.06	56.3067	33.7867	78.125	13.0863	14.794	15.3669	11.1935
A5+	22.5	4.03	11.9	54.2	28.4	32.6	55.5	32.1	74.6	2.09	3.99		12.81	38.4	54.0667	3.04	9.26857	13.8434	21.2862	1.3435
A5+Z+	10.1	7.65	6.04	5.81	5.06	2.61	7.89	14.3	2.78	11.5	3.7		7.93	4.49333	8.32333	7.6	2.04443	1.67357	5.77221	5.51543
A5+Z+PI+	7.32	2.07	9.21	0.75	1.06	0.59	6.83	2.84	1.8	16.2	6.27		6.2	0.8	3.82333	11.235	3.69942	0.238956	2.65527	7.02157

## Sheet: Fig4C
U937
population	Number of small bodies				average	STDEV
Control	967	2715	1352		1678	918.468
TB	49158	30847	72908		50971	21089
TBZ	11601	12209	3194		9001.33	5038.48
TBZ+NSA		351	958		654.5	429.214

## Sheet: Fig4I
U937
	Mean concentration of ECV		SEM
exp#	sz47	sz52	sz47	sz52	N
Control	46700000	12900000	5310000	4150000	5
TS	60800000	50000000	13800000	14400000	5
TSZ	174000000	112000000	20300000	12200000	5

## Sheet: Fig4J
U937
	Size mean of ECV (nm)		SEM
exp#	sz47	sz52	sz47	sz52	N
Control	149.8	186.9	14.1	23.1	5
TS	158.1	239.3	7.2	21.2	5
TSZ	122.8	138.7	5.8	14.4	5

## Sheet: S5D_Fig
U937
exp#sz62	Mean concentration of ECV	SEM	N
Control	11600000	1440000	5
TS	38500000	5870000	5
TSZ	40700000	1630000	5

## Sheet: S5E_Fig
U937
exp#sz62	Size mean of ECV (nm)	SEM	N
Control	181	16.3	5
TS	260.3	18.9	5
TSZ	201.1	6.7	5
