# Supplementary material for: Phosphatidylserine externalization, “necroptotic bodies” release, and phagocytosis during necroptosis
Source: PLoS Biol. 2017 Jun 26;15(6):e2002711. doi: 10.1371/journal.pbio.2002711 (PMC5501695; doi:10.1371/journal.pbio.2002711)
Supplement: S5 Data — (XLSX) [file pbio.2002711.s012.xlsx]

## Sheet: Fig5A
U937		% of cells										average			STDEV
	Time (h)	A5-PI-			A5+PI-			A5+PI+				A5-PI-	A5+PI-	A5+PI+	A5-PI-	A5+PI-	A5+PI+
Control	1	79.109			2.618			16.015				79.109	2.618	16.015
	1.5	65.551			14.514			18.926				65.551	14.514	18.926
	2	45.4			28.621			23.905				45.4	28.621	23.905
	4	23.14	23.494	16.592	30.086	30.757	25.268	41.875	40.941	51.107		21.0753	28.7037	44.641	3.88671	2.99423	5.61916
	6	17.982	21.754	23.585	9.265	12.31	12.786	68.546	60.287	58.747		21.107	11.4537	62.5267	2.85698	1.91032	5.26946
	8	11.125	15.376	19.736	5.965	7.724	7.328	79.759	70.787	66.634		15.4123	7.00567	72.3933	4.30561	0.922737	6.70833
	24	16.52	13.889	18.356	5.947	2.778	4.247	60.132	61.404	59.315		16.255	4.324	60.2837	2.24526	1.5859	1.05273
NSA	4	63.628	57.24	61.953	9.796	9.918	9.073	24.666	30.935	26.35		60.9403	9.59567	27.317	3.31221	0.456734	3.24444
	6	67.092	68.002	67.921	5.093	4.262	3.935	25.871	25.072	25.127		67.6717	4.43	25.3567	0.503637	0.597	0.446274
	8	71.777	71.785	72.669	4.118	3.231	1.992	22.227	22.301	20.414		72.077	3.11367	21.6473	0.512703	1.06785	1.06874
	24	59.815	72.395	70.768	19.667	9.334	9.215	16.667	14.12	13.84		67.6593	12.7387	14.8757	6.84193	6.00041	1.55764
nec1s	4	43.703	43.857	41.657	19.572	16.953	17.596	32.136	35.173	36.694		43.0723	18.0403	34.6677	1.22813	1.36487	2.32064
	6	46.335	46.561	48.97	9.196	8.968	9.294	42.159	40.59	37.805		47.2887	9.15267	40.1847	1.46046	0.167264	2.20512
	8	42.94	50.568	52.977	7.606	7.744	7.744	46.507	36.577	35.085		48.8283	7.698	39.3897	5.23977	0.0796743	6.20877
	24	59.988	61.467	62.8	5.404	4.63	5.713	21.311	24.612	21.849		61.4183	5.249	22.5907	1.40663	0.55789	1.77107
gsk872	4	49.078	51.104	49.055	19.438	19.091	19.369	28.346	27.785	28.454		49.7457	19.2993	28.195	1.17641	0.183691	0.359153
	6	33.534	33.116	34.492	26.41	30.12	28.556	36.481	32.753	33.436		33.714	28.362	34.2233	0.705439	1.86259	1.9848
	8	26.766	32.547	36.129	20.957	27.004	22.159	39.034	35.243	37.167		31.814	23.3733	37.148	4.72434	3.20117	1.89557
	24	26.758	27.132	20.558	9.942	10.032	9.397	43.628	52.348	59.089		24.816	9.79033	51.6883	3.69227	0.343596	7.75158

## Sheet: Fig5B
U937		Number of cells										average			STDEV
	Time (h)	A5-PI-			A5+PI-			A5+PI+				A5-PI-	A5+PI-	A5+PI+	A5-PI-	A5+PI-	A5+PI+
Control	1	20547.6			679.994			4159.7				20547.6	679.994	4159.7
	1.5	17156			3798.6			4953.31				17156	3798.6	4953.31
	2	7987.04			5035.18			4205.51				7987.04	5035.18	4205.51
	4	2228.84	2053.2	876.68	2897.88	2687.93	1335.1	4033.4	3577.94	2700.37		1719.57	2306.97	3437.23	735.233	848.188	677.564
	6	1046.1	914.919	968.046	538.991	517.728	524.801	3987.66	2535.52	2411.27		976.356	527.174	2978.15	65.9857	10.8285	876.468
	8	294.312	457.743	716.318	157.804	229.944	265.97	2110.02	2107.33	2418.48		489.458	217.906	2211.94	212.783	55.0784	178.871
	24	112.7	132.468	207.08	38.5756	29.7329	42.2573	640.643	1035.75	1037.16		150.749	36.8553	904.518	49.7751	6.43695	228.523
NSA	4	8625.89	4471.59	7324.55	1328.02	774.794	1072.68	3343.91	2416.64	3115.3		6807.34	1058.5	2958.61	2124.89	276.885	483.081
	6	9973.39	10863.5	9700.48	757.087	680.865	561.997	3845.79	4005.32	3588.64		10179.1	666.65	3813.25	608.187	98.3191	210.236
	8	9420.73	10044.9	8349.49	540.487	452.114	228.876	2917.29	3120.58	2345.52		9271.7	407.159	2794.46	857.466	160.596	401.865
	24	4563.36	9105.28	6649.6	3053.74	2467.96	1873.01	1743.77	2579.78	1852.43		6772.75	2464.9	2058.66	2273.46	590.375	454.561
nec1s	4	5285.44	4664.85	3735.8	2367.04	1803.21	1578.01	3886.53	3741.18	3290.72		4562.03	1916.08	3639.47	779.92	406.445	310.652
	6	3698.57	3553.19	4129.4	734.048	684.37	783.717	3365.24	3097.52	3187.91		3793.72	734.045	3216.89	299.656	49.6731	136.189
	8	2092.14	3448.99	3359.93	370.583	528.179	491.144	2265.94	2494.73	2225.18		2967.02	463.302	2328.62	758.975	82.4045	145.298
	24	1594.86	3252.28	2317.34	224.064	414.238	373.985	1062.03	1965.57	1327.35		2388.16	337.429	1451.65	830.974	100.219	464.42
gsk872	4	7735.92	5742.81	5294.26	3063.91	2145.35	2090.4	4468.04	3122.34	3070.9		6257.66	2433.22	3553.76	1299.7	546.887	792.207
	6	4640.1	3879.37	4574.5	3654.35	3528.41	3787.24	5047.88	3836.85	4434.45		4364.66	3656.67	4439.73	421.547	129.432	605.53
	8	2092.43	3081.55	3269.59	1638.31	2556.74	2005.33	3051.48	3336.81	3363.52		2814.52	2066.8	3250.6	632.377	462.287	172.96
	24	699.143	894.298	734.57	345.942	378.093	393.514	2234.79	2602.37	3148.11		776.003	372.516	2661.76	103.966	24.271	459.545

## Sheet: Fig5D
Sorted A5-PI- U937 cells			% of cells																average			STDEV
		Time (h)	A5-PI-					A5+PI-					A5+PI+						A5-PI-	A5+PI-	A5+PI+	A5-PI-	A5+PI-	A5+PI+
zVAD	Control	0	96.9		97.8		88	2.87		1.63		5	0.02		0		5		94.2333	3.16667	1.67333	5.41695	1.70447	2.881
		1	36.2	34.9	16.8	13.4	41	46.85	47.6	66.6	63.4	43	15.9	16.3	12.7	15.8	13		28.46	53.49	14.74	12.4639	10.711	1.73868
		2	21.2	26.9	15.1	13.1	23	42.09	39.8	48.9	45	50	35.5	26.6	35.8	40.9	25		19.86	45.158	32.76	5.69148	4.34722	6.73001
		4	29.2	20	21.5	21.1	14	12.03	14.95	25.3	23.71	18	39.6	51.2	52.8	55.3	66		21.16	18.798	52.98	5.41692	5.64919	9.44892
		8	15.4	10.6	11.6	18.8		7.18	6.84	11.23	6.78		70.4	78.9	77	74.6			14.1	8.0075	75.225	3.75411	2.15554	3.6664
		18	12.4	11.5	4.33	7.04	13	10.38	8.1	7.07	16.36	3	72.3	74.1	88.6	74.6	85		9.654	8.982	78.92	3.78556	4.91445	7.35507
	NSA	0	97.6		98		90	2.25		1.431		3	0.021		0		3		95.2	2.227	1.007	4.50777	0.784753	1.72602
		1	90.7	89.5	46.8	20.7	80	6.54	7.6	31.18	44	13	2.26	2.43	22.3	28.7	4		65.54	20.464	11.938	30.7328	16.4609	12.6037
		2	94.9	96	68.3	60.9	87	2.43	1.85	17.76	17.02	8	1.97	1.59	14.3	23.1	3		81.42	9.412	8.792	15.958	7.67295	9.57879
		4	97.4	96.5	90.4	89.4	85	0.69	1.07	2.77	2.87	6	1.44	1.93	6.83	7.57	4		91.74	2.68	4.354	5.18151	2.09874	2.78234
		8	95.5	95.8	90.9	91.2		1.62	1.44	3.4	3.82		2.32	2.26	5.68	4.86			93.35	2.57	3.78	2.66145	1.21529	1.75294
		18	83.2	85.9	74.6	80.5	87	4.74	6.68	13.73	11.34	4	5.48	6.29	11.1	7.28	8		82.24	8.098	7.63	4.95913	4.25178	2.16324
	nec1s	0	94.4		97		86	5.41		2.257		7	0.014		0		6		92.4667	4.889	2.00467	5.7492	2.41404	3.46007
		1	62.5	61.6	27.6	25.6	62	24.54	26.98	54.2	54.5	28	12.1	10.3	12.1	13.7	8		47.86	37.644	11.24	19.4231	15.3025	2.1744
		2	70.6	70.8	56.5	65.7	72	11.93	11.78	24.8	19.32	15	16.7	15.3	18.9	15.4	11		67.12	16.566	15.46	6.40835	5.52797	2.88496
		4	79.3	69.5	72.6	74.9	72	5.93	7.37	12.71	10.45	8	11	20.3	15	14.3	17		73.66	8.892	15.52	3.69229	2.68747	3.43613
		8	81.4	75.3	81.6	84.1		3.54	3.52	6.3	5.95		13.3	19.4	12	9.81			80.6	4.8275	13.6275	3.74077	1.50504	4.10898
		18	72.5	71	78.2	77.6	83	5.45	5.41	8.55	8.06	2	17.5	16.4	12.6	13.7	14		76.46	5.894	14.84	4.81124	2.61441	2.03298
	gsk872	0	94.2		94.1		87	5.51		5.222		4	0.021		0		5		91.7667	4.91067	1.67367	4.12836	0.801699	2.88071
		1	65.9	63.6	38	32.5	89	24.7	26.95	41.9	42.9	5	8.74	8.73	13.4	18.3	4		57.8	28.29	10.634	22.9392	15.4579	5.42312
		2	69.6	71	72.4	71.3	84	13.77	13.74	18.6	16.78	12	15.7	13.9	9.5	12	2		73.66	14.978	10.62	5.86583	2.65643	5.33919
		4	79.9	71.1	76.7	74.5	75	6.65	7.88	16.99	16.01	20	9.59	17.3	6.85	9.57	4		75.44	13.506	9.462	3.21683	5.89993	4.95273
		8	80.3	74.4	73.1	75.2		4.58	4.97	12.6	11.99		13.4	19.2	14.4	12.6			75.75	8.535	14.9	3.15436	4.35172	2.95973
		18	70.5	68.2	55.4	57.7	64	4.8	5.27	12.07	12.15	5	20.1	16.3	31.4	29.5	31		63.16	7.858	25.66	6.51943	3.88521	6.97732

## Sheet: Fig5E
Sorted A5+PI- U937 cells			% of cells																average			STDEV
		Time (h)	A5-PI-					A5+PI-					A5+PI+						A5-PI-	A5+PI-	A5+PI+	A5-PI-	A5+PI-	A5+PI+
zVAD	Control	0	7.21		17.9		19	90.5		74.5		59	0.72		0.75		19		14.7033	74.6667	6.82333	6.51268	15.7507	10.5453
		1	0.87	1.16	2.22	2.42	1	44.51	47.06	70.68	69.74	47	53.6	50.7	25.7	26	49		1.534	55.798	41	0.728272	13.2007	13.9278
		2	1	1	2.62	2.54	1	19.44	23.83	26.57	26.75	25	78.3	74.1	71.2	71.4	70		1.632	24.318	73	0.865864	2.97843	3.32039
		4	3.96	3.87	3.78	2.91	1	14.4	14.87	24.3	22.5	12	75.3	77.2	72.5	75.1	85		3.104	17.614	77.02	1.24909	5.43028	4.76414
		8	0.57	0.97	0.92	3.5		6.78	5.35	19.38	13.25		89.3	92.3	79.7	82.8			1.49	11.19	86.025	1.35176	6.4517	5.78813
		18	0.92	0.58	0.71	0.26	1	5.09	3.14	10.88	12.5	1	93	93.1	88.2	87	98		0.694	6.522	91.86	0.294245	4.96764	4.40318
	NSA	0	5.47		18.4		25	92.8		73.1		56	0.11		1.87		17		16.29	73.9667	6.32667	9.9345	18.4153	9.28517
		1	4.58	4.85	5.12	3.05	3	57.7	57.9	65.6	64.6	57	36.8	36	24.9	29.4	38		4.12	60.56	33.02	1.01782	4.17289	5.63489
		2	8.49	7.78	8.33	7.48	6	51.6	50.2	39.2	35.9	51	38.5	40.3	52.6	57.1	40		7.616	45.58	45.7	0.991277	7.43922	8.53024
		4	24.4	19.8	27.3	20.7	10	36.7	35.1	37.53	41.6	35	36.2	43.3	36.1	39.1	51		20.44	37.186	41.14	6.56148	2.69109	6.24203
		8	33.1	31.6	34.9	37.8		29.1	25.58	33.18	29.47		36.3	41.8	33.2	34			34.35	29.3325	36.325	2.66646	3.10685	3.87933
		18	32.8	35.3	40	41.1	31	17.17	17.17	28.2	29.18	9	46	42	32.6	30.1	61		36.04	20.144	42.34	4.40829	8.49156	12.3125
	nec1s	0	10.2		11.2		21	88.6		81.7		58	0.13		0		20		14.1333	76.1	6.71	5.96769	16.0502	11.5097
		1	2.17	1.72	2.26	1.88	2	43.55	45.95	67.85	66.46	51	53.5	51.6	29.1	31.3	45		2.006	54.962	42.1	0.21744	11.4614	11.3387
		2	3.19	2.92	8.56	6.76	4	20.77	21.97	24.06	26.38	28	75.3	73.8	67.3	67.2	66		5.086	24.236	69.92	2.46661	2.99764	4.29034
		4	7.52	5.96	11.1	13.2	4	17.41	16.43	16.59	15.43	10	67.9	74.1	72.8	71.4	85		8.356	15.172	74.24	3.75527	2.97565	6.44461
		8	7.65	5.49	15.3	17.9		7.52	6.86	9.37	10.42		81.6	86.6	74.2	71.8			11.585	8.5425	78.55	5.95297	1.64175	6.79681
		18	5.47	6.89	19.9	18.7	7	5.33	5.68	9.52	7.39	2	87.8	84.5	70.8	73.9	92		11.592	5.984	81.8	7.07497	2.77815	9.09313
	gsk872	0	22.6		16.5		35	72.7		75.1		48	2.24		0.77		15		24.7	65.2667	6.00333	9.42709	15.0014	7.82593
		1	2.17	3.16	4.61	4.26	5	53.78	55.25	62.27	64.97	64	43.4	40.4	30.5	28.2	27		3.84	60.054	33.9	1.15825	5.17422	7.48599
		2	4.42	3.64	13.3	15.3	7	28.69	32.43	35.3	34.4	62	65.8	63.2	51.7	50.8	28		8.732	38.564	51.9	5.28031	13.345	14.9446
		4	8.64	7.55	16.6	12.4	7	16.37	21.2	44.1	46.6	48	67.3	68.5	40.5	41.6	43		10.438	35.254	52.18	4.03772	15.1951	14.3839
		8	9.97	5.77	13.7	17.6		9.01	7.52	33.4	31.4		79.4	85.9	53.8	51.7			11.76	20.3325	67.7	5.06469	13.9715	17.4866
		18	9.54	11.7	15.3	16.6	17	7.62	7.17	21.89	22.13	9	80.6	77.7	62.8	61.7	75		14.028	13.562	71.56	3.26449	7.74182	8.73516

## Sheet: Fig5F
Sorted A5+PI- U937 cells
population	Number of survival cells				average	STDEV
Control	12	11	2		8.33333	5.50757
NSA	250	88	255		197.667	95.007

## Sheet: S6A_Fig
	L929		% of cells					Average		STDEV
	Time post TSZ stimuli (h)	Inhibitors	A5+PI-		A5+PI+			A5+PI-	A5+PI+	A5+PI-	A5+PI+
TSZ	2.75	None	17.8	18.2	16.5	32.2		18	24.35	0.282843	11.1016
	2.25	state of cells prior to addition of inhibitors	16	23.4	9.61	12.6		19.7	11.105	5.23259	2.11425
		nec1s	10.4	4.88	23.4	32.4		7.64	27.9	3.90323	6.36396
		gsk872	6.44	5.9	18	23.3		6.17	20.65	0.381838	3.74767
	2	state of cells prior to addition of inhibitors	19.4	28.6	9.2	9.73		24	9.465	6.50538	0.374767
		nec1s	6.97	8.02	22.7	25.8		7.495	24.25	0.742463	2.19203
		gsk872	6.89	8.87	12.8	19.3		7.88	16.05	1.40007	4.59619
	1.75	state of cells prior to addition of inhibitors	23.5	23.5	5.96	5.99		23.5	5.975	0	0.0212132
		nec1s	8.34	6.5	12.6	18.6		7.42	15.6	1.30108	4.24264
		gsk872	6.32	8.88	7.15	7.28		7.6	7.215	1.81019	0.0919239
	1.5	state of cells prior to addition of inhibitors	16.9	23.7	5.13	5.45		20.3	5.29	4.80833	0.226274
		nec1s	7.53	6.5	14.3	15.2		7.015	14.75	0.72832	0.636396
		gsk872	5.22	7.62	5.44	7.9		6.42	6.67	1.69706	1.73948
	1.25	state of cells prior to addition of inhibitors	13.8	20.9	3.62	3.79		17.35	3.705	5.02046	0.120208
		nec1s	10.1	5.66	8.8	9.2		7.88	9	3.13955	0.282843
		gsk872	3.07	6.45	3.26	3.91		4.76	3.585	2.39002	0.459619
	1	state of cells prior to addition of inhibitors	12.9	11.6	2.02	3.12		12.25	2.57	0.919239	0.777817
		nec1s	8.92	7.14	5.68	8.97		8.03	7.325	1.25865	2.32638
		gsk872	4.86	3.27	5.22	5.18		4.065	5.2	1.1243	0.0282843
	0.5	state of cells prior to addition of inhibitors	5.14	5.6	2.75	1.6		5.37	2.175	0.325269	0.813173
		nec1s	4.57	5.02	2.08	5.18		4.795	3.63	0.318198	2.19203
		gsk872	2.23	2.59	3.21	2.46		2.41	2.835	0.254558	0.53033

## Sheet: S6B_Fig
	U937		% of cells					Average		STDEV
	Time post TSZ stimuli (h)	Inhibitors	A5+LMI-		A5+LMI+			A5+LMI-	A5+LMI+	A5+LMI-	A5+LMI+
TSZ	6	None	18.4	17.7	60.4	62.5		18.05	61.45	0.494975	1.48492
	5	state of cells prior to addition of inhibitors	34.2	26.7	38	46.7		30.45	42.35	5.3033	6.15183
		nec1s	31.1	20.6	44	56		25.85	50	7.42462	8.48528
		NSA	21	19	38.3	42.3		20	40.3	1.41421	2.82843
	4	state of cells prior to addition of inhibitors	36.6	32.6	20.6	25.8		34.6	23.2	2.82843	3.67696
		nec1s	25.6	18.9	44.4	52.8		22.25	48.6	4.73762	5.9397
		NSA	19.9	19.2	35.2	37.4		19.55	36.3	0.494975	1.55563
	3	state of cells prior to addition of inhibitors	20.9	22.5	8.62	7.7		21.7	8.16	1.13137	0.650538
		nec1s	23	20.1	38.6	42.9		21.55	40.75	2.05061	3.04056
		NSA	20.4	19.7	23.6	25.4		20.05	24.5	0.494975	1.27279
	2	state of cells prior to addition of inhibitors	8.59	11.3	6.11	3.85		9.945	4.98	1.91626	1.59806
		nec1s	17.4	18.7	24.7	24.7		18.05	24.7	0.919239	0
		NSA	14.9	17.2	6.86	5.65		16.05	6.255	1.62635	0.855599
	1	state of cells prior to addition of inhibitors	7.53	11.4	7.65	4.2		9.465	5.925	2.7365	2.43952
		nec1s	15.2	17.6	6.28	5.1		16.4	5.69	1.69706	0.834386
		NSA	9.53	12.5	4.8	2.56		11.015	3.68	2.10011	1.58392

## Sheet: S6C-D_Fig
U937			% of cells					Average		STDEV
	Treatment	Time post stimuli (h)	A5+PI-		A5+PI+			A5+PI-	A5+PI+	A5+PI-	A5+PI+
	Control	4.5	4.85	2.74	2.27			3.795	2.27	1.492
		5.5	2.86	1.34	1.85	1.82		2.1	1.835	1.0748	0.0212132
		7	5.27	1.93	3.28	2.55		3.6	2.915	2.36174	0.516188
	TS	4.5	13.2	14	3.69	3.18		13.6	3.435	0.565685	0.360624
		5.5	15.1	11.8	4.5	3.12		13.45	3.81	2.33345	0.975807
		7	22.3	21.7	12.4	10.3		22	11.35	0.424264	1.48492
	TSZ	4.5	17.7	16.4	28.9	28.1		17.05	28.5	0.919239	0.565685
		5.5	17.4	14.3	64	59.5		15.85	61.75	2.19203	3.18198
		7	10.1	5.6	83.5	77		7.85	80.25	3.18198	4.59619
NSA add 4h after stimuli	Control	4.5	3.8	2.51	2.89	2.68		3.155	2.785	0.912168	0.148492
		5.5	3.34	1.33	1.43	2.38		2.335	1.905	1.42128	0.671751
		7	4.86	2.38	3.35	3.87		3.62	3.61	1.75362	0.367696
	TS	4.5	14.6	17.6	4.96	5		16.1	4.98	2.12132	0.0282843
		5.5	15.7	11.4	3.7	5.34		13.55	4.52	3.04056	1.15966
		7	25.5	22.5	12.2	14		24	13.1	2.12132	1.27279
	TSZ	4.5	20.9	10.3	33.7	32.6		15.6	33.15	7.49533	0.777817
		5.5	27.4	22.7	29.6	30.1		25.05	29.85	3.3234	0.353553
		7	44.6	27.4	36	36.3		36	36.15	12.1622	0.212132
