# Supplementary material for: Phosphatidylserine externalization, “necroptotic bodies” release, and phagocytosis during necroptosis
Source: PLoS Biol. 2017 Jun 26;15(6):e2002711. doi: 10.1371/journal.pbio.2002711 (PMC5501695; doi:10.1371/journal.pbio.2002711)
Supplement: S6 Data — (XLSX) [file pbio.2002711.s013.xlsx]

## Sheet: Fig6A
BMDMs	% of CFSE positive BMDMs																																	Average				SDTEV
Target cells:	No target								Live								Early Apoptosis								Early Necroptosis									No target	Live	Early Apoptosis	Early Necroptosis	No target	Live	Early Apoptosis	Early Necroptosis
Time (min)	sz79			sz81			sz82		sz79			sz81			sz82		sz79			sz81			sz82		sz79			sz81			sz82
30	6.7	5.6	7				1.5	0.5	13.9	10.4	9.1				33.8	18	22.9	21.4	22.1				63.1	48.4	23.1	25.6	25.7				54.9	33.8		4.26	17.04	35.58	32.62	3.04187	9.98514	19.1394	13.0919
60									11.2	10.1	9.4				35.2	21.1	20.1	21.2	24.1				75.4	49.7	22.3	19.5	19.3				66.5	44.2			17.4	38.1	34.36		11.0257	24.1426	20.7537
90	3.3								32	31.9	29.5	8.2	10.7	11.4	41.2	21.3	69	71.7	70.6	25.3	26.1	29.4	79.6	59.3	55	43.4	51.8	31.8	30.6	33.4	62.7	52.2		3.3	23.275	53.875	45.1125		12.1941	23.0045	12.1302
135	6								35.7	36.3	37.2						73	75.3	78.2						63.3	63.2	64.8							6	36.4	75.5	63.7667		0.754983	2.60576	0.896289

## Sheet: Fig6B
TG macrophage	% of CFSE positive Peritoneal macrophages																			Average						STDEV
Target cells:	No target			Live			Early Apoptosis			Early Necroptosis			Late Necroptosis			Necroptsis O/N				No target	Live	Early Apoptosis	Early Necroptosis	Late Necroptosis	Necroptsis O/N	No target	Live	Early Apoptosis	Early Necroptosis	Late Necroptosis	Necroptsis O/N
Phagocytosis time (minutes)
15	0.8	0.93	0.72	8.62	13	12.1	13.4	20.2	23.5	13.3	14.1	13.6	14.6	19.4	20	15.4	20.1	19.5		0.816667	11.24	19.0333	13.6667	18	18.3333	0.105987	2.31318	5.15008	0.404145	2.95973	2.55799
30	0.64	0.66	0.73	9.65	11.1	9.4	19.6	21.3	20	11.3	15.6	15.3	17.1	19.2	19.3	20.5	17.7	21.9		0.676667	10.05	20.3	14.0667	18.5333	20.0333	0.0472582	0.917878	0.888819	2.40069	1.24231	2.13854
45	1.06	0.77	0.88	9.62	10.8	10.9	22.1	22	25.9	16.8	20.7	15.9	24	25.5	23.7	26	28.8	31.1		0.903333	10.44	23.3333	17.8	24.4	28.6333	0.146401	0.711899	2.22336	2.55147	0.964365	2.55408
60	0.91	0.95	0.78	9.49	10.1	12.2	25.1	26.3	25.1	15.8	17.9	20.4	24.5	26.9	28.2	31.6	32	30.1		0.88	10.5967	25.5	18.0333	26.5333	31.2333	0.0888819	1.42163	0.69282	2.3029	1.87705	1.00167
75	0.94	0.95	0.7	13.8	15.4	11.8	28.6	29.1	28.2	19.2	19.6	19.8	27.3	26.3	25.6	37.2	39.7	34.6		0.863333	13.6667	28.6333	19.5333	26.4	37.1667	0.141539	1.8037	0.450925	0.305505	0.8544	2.55016
90	0.88	0.84	1.29	12.4	13.2	19	29.4	29.3	30.4	23.2	35.5	22.9	27.4	30.1	28.5	35.5	38.1	34.3		1.00333	14.8667	29.7	27.2	28.6667	35.9667	0.249065	3.60185	0.608276	7.18958	1.35769	1.94251
105	0.84	0.87	0.92	14.3	13.6	14.6	33.8	33.2	36.6	26.3	28.8	33.2	37.9	43.5	41.7	40.8	41.7	38.9		0.876667	14.1667	34.5333	29.4333	41.0333	40.4667	0.0404145	0.51316	1.81475	3.49333	2.8589	1.42945
120	1.04	0.95	0.83	13.9	14.8	14.6	34.1	34.7	34.7	27.2	28.3	28.3	31.9	32.4	32.6	39	39.4	39.6		0.94	14.4333	34.5	27.9333	32.3	39.3333	0.105357	0.472582	0.34641	0.635085	0.360555	0.305505

## Sheet: Fig6C
	% of cells
	A5+PI-	A5+PI+
Live	5.438	5.422
Early Apoptosis	33.774	5.768
Early Necroptosis	26.443	7.428
Late Necroptosis	66.451	16.384
Necroptsis O/N	6.261	90.25

## Sheet: Fig6D
	Target cells
IL-6 (pg/ml)	Live	Early Apoptosis	Early Necroptosis	Late Necroptosis	Necroptsis O/N	No target
	350	2321.59	3185.16	2254	2648.23	350
	350	1699.77	3052.42	2389.12	350	350
	350	2507.31	1536.67	2315.38	1992.09	350
Average	350	2176.23	2591.42	2319.5	1663.44	350
STDEV	0	422.941	915.844	67.6542	1183.84	0

## Sheet: Fig6E
	Target cells
TNFa (pg/ml)	Live	Early Apoptosis	Early Necroptosis	Late Necroptosis	Necroptsis O/N	No target
	0	60.0375	320.103	63.516	0	0
	14.7015	84.255	327.411	269.313	90.411	0
	22.473	124.23	350.031	303.378	47.358	0
Average	12.3915	89.5075	332.515	212.069	45.923	0
STDEV	11.4132	32.417	15.6032	129.773	45.2226	0

## Sheet: Fig6F
	Target cells
IL-1b (pg/ml)	Live	Early Apoptosis	Early Necroptosis	Late Necroptosis	Necroptsis O/N	No target
	16.5555	23.0805	23.1675	20.8425	6.9	3.618
	33.8715	25.1895	43.521	22.4865	24.627	20.802
	9.1215	34.641	44.0205	14.475	29.9595	1.4745
Average	19.8495	27.637	36.903	19.268	20.4955	8.6315
STDEV	12.6995	6.15662	11.8979	4.23147	12.0722	10.5943

## Sheet: Fig6G
	Target cells
CCL2 (pg/ml)	Live	Early Apoptosis	Early Necroptosis	Late Necroptosis	Necroptsis O/N	No target
	1398.67	1066.73	3106.06	1623.29	605.84	392.276
	1026.97	1024.54	2726.48	1472.16	483.921	473.933
	1072.99	1136.41	2941.32	1592.85	542.521	601.815
Average	1166.21	1075.89	2924.62	1562.77	544.094	489.341
STDEV	202.625	56.4953	190.342	79.928	60.9745	105.616

## Sheet: Fig6H
	Target cells
IL-10 (pg/ml)	Live	Early Apoptosis	Early Necroptosis	Late Necroptosis	Necroptsis O/N	No target
	143.007	263.639	266.212	395.145	402.671	529.876
	207.102	269.436	25	207.964	354.852	463.146
	25	19.1595	25	25	191.226	177.799
Average	125.036	184.078	105.404	209.37	316.25	390.274
STDEV	92.3715	142.853	139.264	185.077	110.882	187.009

## Sheet: Fig6I
	Target cells
IL-23 (pg/ml)	Live	Early Apoptosis	Early Necroptosis	Late Necroptosis	Necroptsis O/N	No target
	21.7005	0	12.066	29.2635	7.7265	0
	13.3965	29.952	26.0685	26.9115	27.4695	25.9455
	31.833	16.0755	7.2465	18.2385	22.86	0
Average	22.31	15.3425	15.127	24.8045	19.352	8.6485
STDEV	9.23335	14.9894	9.77723	5.80666	10.3284	14.9796

## Sheet: Fig6J
	Target cells injected into mice
	Live	Early Apoptosis	Early Necroptosis
MFI (CFSE) of CD11b peritoneal cells	2858	6886
	2621	7325	4472
	1951	7984	4034
	2323	7105	3467
Average	2438.25	7325	3991
STDEV	391.698	474.483	503.878

[truncated: 5 more sheets: Fig6K, Fig6M&S7M_Fig, S7A_Fig, S7C_Fig, S7L_Fig]
